# Supplementary material for: Efficacy of Sutureless Scleral Fixation of One-Piece T-Shaped Haptic Intraocular Lens in Maintaining Anterior Chamber Stability During Descemet Membrane Endothelial Keratoplasty in Vitrectomized Eyes: Leak Test and Iris Diaphragm Reconstruction
Source: J Clin Med. 2024 Nov 6;13(22):6654. doi: 10.3390/jcm13226654 (PMC11594376; doi:10.3390/jcm13226654)
Supplement: Supplementary file 1 [file jcm-13-06654-s001.zip]

Archive with 3 entries (3 files):
- 1 dmek carlevale.mp4
- 2 air leak test and pupilloplasty.mp4
- 3 graft positioning and gas Injection.mp4
